# Supplementary material for: ﻿Three new species of the genus Bambusiphaga Huang & Ding, 1979 (Hemiptera, Fulgoroidea, Delphacidae, Tropidocephalini) from China, with an updated checklist and key to species
Source: Zookeys. 2024 Nov 8;1217:291–307. doi: 10.3897/zookeys.1217.125780 (PMC11568410; doi:10.3897/zookeys.1217.125780)
Supplement: XML Treatment for Bambusiphaga [file zookeys.1217.125780-treatment1.xml]

<!DOCTYPE tp:taxon-treatment
  PUBLIC "-//TaxonX//DTD Taxonomic Treatment Publishing DTD v0 20100105//EN" "tax-treatment-NSO.dtd">
<tp:taxon-treatment xmlns:tp="http://www.plazi.org/taxpub"><tp:treatment-meta><kwd-group><label>Taxon classification</label><kwd>
              <named-content content-type="kingdom">Animalia</named-content>
            </kwd><kwd>
              <named-content content-type="order">Hemiptera</named-content>
            </kwd><kwd>
              <named-content content-type="family">Delphacidae</named-content>
            </kwd></kwd-group><mixed-citation publication-type="journal"><person-group><name><surname>Lv</surname><given-names>Sha-Sha</given-names></name><name><surname>Li</surname><given-names>Hong-Xing</given-names></name><name><surname>Yang</surname><given-names>Lin</given-names></name><name><surname>Zhang</surname><given-names>Yu-Bo</given-names></name><name><surname>Chen</surname><given-names>Xiang-Sheng</given-names></name></person-group><article-title>﻿Three new species of the genus <italic><tp:taxon-name><tp:taxon-name-part taxon-name-part-type="genus" reg="Bambusiphaga">Bambusiphaga</tp:taxon-name-part></tp:taxon-name></italic> Huang &amp; Ding, 1979 (<tp:taxon-name><tp:taxon-name-part taxon-name-part-type="order">Hemiptera</tp:taxon-name-part></tp:taxon-name>, <tp:taxon-name><tp:taxon-name-part taxon-name-part-type="superfamily">Fulgoroidea</tp:taxon-name-part></tp:taxon-name>, <tp:taxon-name><tp:taxon-name-part taxon-name-part-type="family">Delphacidae</tp:taxon-name-part></tp:taxon-name>, <tp:taxon-name><tp:taxon-name-part taxon-name-part-type="tribe">Tropidocephalini</tp:taxon-name-part></tp:taxon-name>) from China, with an updated checklist and key to species</article-title><source>Zookeys</source><day>08</day><month>11</month><year>2024</year><volume>1217</volume><fpage>291</fpage><lpage>307</lpage><pub-id pub-id-type="doi">10.3897/zookeys.1217.125780</pub-id></mixed-citation></tp:treatment-meta><tp:nomenclature><label>﻿</label><tp:taxon-name>
            <object-id xmlns:xlink="http://www.w3.org/1999/xlink" content-type="arpha" xlink:type="simple">1F49478A-B37D-50B9-8247-9CE95E170C8F</object-id>
            <tp:taxon-name-part taxon-name-part-type="genus" reg="Bambusiphaga">Bambusiphaga</tp:taxon-name-part>
          </tp:taxon-name><tp:taxon-authority>Huang &amp; Ding, 1979</tp:taxon-authority><tp:nomenclature-citation-list><tp:nomenclature-citation><tp:taxon-name>
                <tp:taxon-name-part taxon-name-part-type="genus" reg="Bambusiphaga">Bambusiphaga</tp:taxon-name-part>
              </tp:taxon-name><comment>Huang &amp; Ding, 1979: 170; <xref ref-type="bibr" rid="B1">Asche 1983</xref>: 211; Ding and Tian 1983 (in <xref ref-type="bibr" rid="B18">Kuoh et al. 1983</xref>): 49; <xref ref-type="bibr" rid="B30">Yang and Yang 1986</xref>: 37; <xref ref-type="bibr" rid="B28">Wang and Ding 1996</xref>: 22; <xref ref-type="bibr" rid="B14">Ding et al. 1999</xref>: 441; <xref ref-type="bibr" rid="B11">Ding 2006</xref>: 126; <xref ref-type="bibr" rid="B6">Chen and Liang 2007</xref>: 504; <xref ref-type="bibr" rid="B15">Hou and Chen 2010</xref>: 392; <xref ref-type="bibr" rid="B29">Yang and Chen 2011</xref>: 51; <xref ref-type="bibr" rid="B21">Li et al. 2018</xref>: 84, <xref ref-type="bibr" rid="B22">2023</xref>: 143.</comment></tp:nomenclature-citation></tp:nomenclature-citation-list></tp:nomenclature><tp:treatment-sec sec-type="type species" id="SECID0EXPAC"><title>Type species.</title><p><italic><tp:taxon-name><tp:taxon-name-part taxon-name-part-type="genus" reg="Bambusiphaga">Bambusiphaga</tp:taxon-name-part><tp:taxon-name-part taxon-name-part-type="species" reg="nigropunctata">nigropunctata</tp:taxon-name-part></tp:taxon-name></italic> Huang &amp; Ding, 1979, original designation.</p></tp:treatment-sec><tp:treatment-sec sec-type="diagnosis" id="SECID0EJAAE"><title>Diagnosis.</title><p>For the diagnosis of <italic><tp:taxon-name><tp:taxon-name-part taxon-name-part-type="genus" reg="Bambusiphaga">Bambusiphaga</tp:taxon-name-part></tp:taxon-name></italic> see <xref ref-type="bibr" rid="B6">Chen and Liang (2007</xref>: 504) and <xref ref-type="bibr" rid="B22">Li et al. (2023</xref>: 143).</p></tp:treatment-sec><tp:treatment-sec sec-type="host" id="SECID0E5AAE"><title>Host plants.</title><p>Bamboo (<tp:taxon-name><tp:taxon-name-part taxon-name-part-type="subfamily">Bambusoideae</tp:taxon-name-part></tp:taxon-name>).</p></tp:treatment-sec><tp:treatment-sec sec-type="distribution" id="SECID0EJBAE"><title>Distribution.</title><p>China, India, Malaysia, North-Eastern Himalayas, Philippines, Singapore.</p><sec sec-type="﻿Checklist and distributions of species of Bambusiphaga Huang &amp; Ding, 1979" id="SECID0EOBAE"><title>﻿Checklist and distributions of species of <italic><tp:taxon-name><tp:taxon-name-part taxon-name-part-type="genus" reg="Bambusiphaga">Bambusiphaga</tp:taxon-name-part></tp:taxon-name></italic> Huang &amp; Ding, 1979</title><p><italic><tp:taxon-name><tp:taxon-name-part taxon-name-part-type="genus" reg="Bambusiphaga">B.</tp:taxon-name-part><tp:taxon-name-part taxon-name-part-type="species" reg="angulosa">angulosa</tp:taxon-name-part></tp:taxon-name></italic> Li, Chen &amp; Yang, 2023; China (Yunnan Province).</p><p><italic><tp:taxon-name><tp:taxon-name-part taxon-name-part-type="genus" reg="Bambusiphaga">B.</tp:taxon-name-part><tp:taxon-name-part taxon-name-part-type="species" reg="bakeri">bakeri</tp:taxon-name-part></tp:taxon-name></italic> (Muir, 1919); China (Guangdong, Guizhou, Hainan, Shaanxi, Taiwan Provinces), Philippines (Luzón, Laguna), Malasia (Peninsula), Singapore.</p><p><italic><tp:taxon-name><tp:taxon-name-part taxon-name-part-type="genus" reg="Bambusiphaga">B.</tp:taxon-name-part><tp:taxon-name-part taxon-name-part-type="species" reg="basifusca">basifusca</tp:taxon-name-part></tp:taxon-name></italic> Hou &amp; Chen, 2010; China (Hainan Province).</p><p><italic><tp:taxon-name><tp:taxon-name-part taxon-name-part-type="genus" reg="Bambusiphaga">B.</tp:taxon-name-part><tp:taxon-name-part taxon-name-part-type="species" reg="caudospina">caudospina</tp:taxon-name-part></tp:taxon-name></italic> Lv, Li &amp; Chen, sp. nov.; China (Guizhou Province).</p><p><italic><tp:taxon-name><tp:taxon-name-part taxon-name-part-type="genus" reg="Bambusiphaga">B.</tp:taxon-name-part><tp:taxon-name-part taxon-name-part-type="species" reg="citricolorata">citricolorata</tp:taxon-name-part></tp:taxon-name></italic> Huang &amp; Tian, 1979; China (Guizhou, Yunnan Provinces).</p><p><italic><tp:taxon-name><tp:taxon-name-part taxon-name-part-type="genus" reg="Bambusiphaga">B.</tp:taxon-name-part><tp:taxon-name-part taxon-name-part-type="species" reg="fascia">fascia</tp:taxon-name-part></tp:taxon-name></italic> Huang &amp; Tian, 1980; China (Anhui, Chongqing, Gansu, Guizhou, Jiangsu, Sichuan, Taiwan, Zhejiang Provinces).</p><p><italic><tp:taxon-name><tp:taxon-name-part taxon-name-part-type="genus" reg="Bambusiphaga">B.</tp:taxon-name-part><tp:taxon-name-part taxon-name-part-type="species" reg="furca">furca</tp:taxon-name-part></tp:taxon-name></italic> Huang &amp; Ding, 1979; China (Fujian, Guizhou, Taiwan, Yunnan Provinces).</p><p><italic><tp:taxon-name><tp:taxon-name-part taxon-name-part-type="genus" reg="Bambusiphaga">B.</tp:taxon-name-part><tp:taxon-name-part taxon-name-part-type="species" reg="hainanensis">hainanensis</tp:taxon-name-part></tp:taxon-name></italic> Hou &amp; Chen, 2010; China (Hainan Province).</p><p><italic><tp:taxon-name><tp:taxon-name-part taxon-name-part-type="genus" reg="Bambusiphaga">B.</tp:taxon-name-part><tp:taxon-name-part taxon-name-part-type="species" reg="huangi">huangi</tp:taxon-name-part></tp:taxon-name></italic> Ding &amp; Hu, 1982; China (Yunnan Province).</p><p><italic><tp:taxon-name><tp:taxon-name-part taxon-name-part-type="genus" reg="Bambusiphaga">B.</tp:taxon-name-part><tp:taxon-name-part taxon-name-part-type="species" reg="jinghongensis">jinghongensis</tp:taxon-name-part></tp:taxon-name></italic> Ding &amp; Hu, 1986; China (Yunnan Province).</p><p><italic><tp:taxon-name><tp:taxon-name-part taxon-name-part-type="genus" reg="Bambusiphaga">B.</tp:taxon-name-part><tp:taxon-name-part taxon-name-part-type="species" reg="kunmingensis">kunmingensis</tp:taxon-name-part></tp:taxon-name></italic> Yang &amp; Chen, 2011; China (Yunnan Province).</p><p><italic><tp:taxon-name><tp:taxon-name-part taxon-name-part-type="genus" reg="Bambusiphaga">B.</tp:taxon-name-part><tp:taxon-name-part taxon-name-part-type="species" reg="lacticolorata">lacticolorata</tp:taxon-name-part></tp:taxon-name></italic> Huang &amp; Ding, 1979; China (Guizhou, Jiangsu, Zhejiang Provinces).</p><p><italic><tp:taxon-name><tp:taxon-name-part taxon-name-part-type="genus" reg="Bambusiphaga">B.</tp:taxon-name-part><tp:taxon-name-part taxon-name-part-type="species" reg="laterospina">laterospina</tp:taxon-name-part></tp:taxon-name></italic> Lv, Li &amp; Chen, sp. nov.; China (Yunnan Province).</p><p><italic><tp:taxon-name><tp:taxon-name-part taxon-name-part-type="genus" reg="Bambusiphaga">B.</tp:taxon-name-part><tp:taxon-name-part taxon-name-part-type="species" reg="luodianensis">luodianensis</tp:taxon-name-part></tp:taxon-name></italic> Ding, 1982; China (Guangxi, Guizhou, Hainan Provinces).</p><p><italic><tp:taxon-name><tp:taxon-name-part taxon-name-part-type="genus" reg="Bambusiphaga">B.</tp:taxon-name-part><tp:taxon-name-part taxon-name-part-type="species" reg="lynchi">lynchi</tp:taxon-name-part></tp:taxon-name></italic> Asche, 1983; North-Eastern Himalaya.</p><p><italic><tp:taxon-name><tp:taxon-name-part taxon-name-part-type="genus" reg="Bambusiphaga">B.</tp:taxon-name-part><tp:taxon-name-part taxon-name-part-type="species" reg="maculata">maculata</tp:taxon-name-part></tp:taxon-name></italic> Chen &amp; Li, 2000; China (Guizhou, Henan Provinces).</p><p><italic><tp:taxon-name><tp:taxon-name-part taxon-name-part-type="genus" reg="Bambusiphaga">B.</tp:taxon-name-part><tp:taxon-name-part taxon-name-part-type="species" reg="maolanensis">maolanensis</tp:taxon-name-part></tp:taxon-name></italic> Chen &amp; Liang, 2007; China (Guizhou Province).</p><p><italic><tp:taxon-name><tp:taxon-name-part taxon-name-part-type="genus" reg="Bambusiphaga">B.</tp:taxon-name-part><tp:taxon-name-part taxon-name-part-type="species" reg="membranacea">membranacea</tp:taxon-name-part></tp:taxon-name></italic> Yang &amp; Yang, 1986; China (Guizhou, Taiwan Provinces).</p><p><italic><tp:taxon-name><tp:taxon-name-part taxon-name-part-type="genus" reg="Bambusiphaga">B.</tp:taxon-name-part><tp:taxon-name-part taxon-name-part-type="species" reg="mirostylis">mirostylis</tp:taxon-name-part></tp:taxon-name></italic> Huang &amp; Ding, 1979; China (Yunnan Province).</p><p><italic><tp:taxon-name><tp:taxon-name-part taxon-name-part-type="genus" reg="Bambusiphaga">B.</tp:taxon-name-part><tp:taxon-name-part taxon-name-part-type="species" reg="nigrigena">nigrigena</tp:taxon-name-part></tp:taxon-name></italic> Li, Chen &amp; Yang, 2023; China (Yunnan Province).</p><p><italic><tp:taxon-name><tp:taxon-name-part taxon-name-part-type="genus" reg="Bambusiphaga">B.</tp:taxon-name-part><tp:taxon-name-part taxon-name-part-type="species" reg="nigromarginata">nigromarginata</tp:taxon-name-part></tp:taxon-name></italic> Huang &amp; Tian, 1980; China (Jiangsu Province).</p><p><italic><tp:taxon-name><tp:taxon-name-part taxon-name-part-type="genus" reg="Bambusiphaga">B.</tp:taxon-name-part><tp:taxon-name-part taxon-name-part-type="species" reg="nigropunctata">nigropunctata</tp:taxon-name-part></tp:taxon-name></italic> Huang &amp; Ding, 1979; China (Guangxi, Guizhou, Gansu, Hainan, Shaanxi, Sichuan Provinces).</p><p><italic><tp:taxon-name><tp:taxon-name-part taxon-name-part-type="genus" reg="Bambusiphaga">B.</tp:taxon-name-part><tp:taxon-name-part taxon-name-part-type="species" reg="parvula">parvula</tp:taxon-name-part></tp:taxon-name></italic> Li, Chen &amp; Yang, 2023; China (Yunnan Province).</p><p><italic><tp:taxon-name><tp:taxon-name-part taxon-name-part-type="genus" reg="Bambusiphaga">B.</tp:taxon-name-part><tp:taxon-name-part taxon-name-part-type="species" reg="pianmaensis">pianmaensis</tp:taxon-name-part></tp:taxon-name></italic> Chen &amp; Liang, 2007; China (Yunnan Province).</p><p><italic><tp:taxon-name><tp:taxon-name-part taxon-name-part-type="genus" reg="Bambusiphaga">B.</tp:taxon-name-part><tp:taxon-name-part taxon-name-part-type="species" reg="similis">similis</tp:taxon-name-part></tp:taxon-name></italic> Huang &amp; Tian, 1979; China (Yunnan Province).</p><p><italic><tp:taxon-name><tp:taxon-name-part taxon-name-part-type="genus" reg="Bambusiphaga">B.</tp:taxon-name-part><tp:taxon-name-part taxon-name-part-type="species" reg="singaporensis">singaporensis</tp:taxon-name-part></tp:taxon-name></italic> (Muir, 1919); Malasia (Peninsula), Singapore.</p><p><italic><tp:taxon-name><tp:taxon-name-part taxon-name-part-type="genus" reg="Bambusiphaga">B.</tp:taxon-name-part><tp:taxon-name-part taxon-name-part-type="species" reg="striola">striola</tp:taxon-name-part></tp:taxon-name></italic> Lv, Li &amp; Chen, sp. nov.; China (Tibet Province).</p><p><italic><tp:taxon-name><tp:taxon-name-part taxon-name-part-type="genus" reg="Bambusiphaga">B.</tp:taxon-name-part><tp:taxon-name-part taxon-name-part-type="species" reg="taibaishana">taibaishana</tp:taxon-name-part></tp:taxon-name></italic> Qin, Liu &amp; Lin, 2012; China (Shaanxi Province).</p><p><italic><tp:taxon-name><tp:taxon-name-part taxon-name-part-type="genus" reg="Bambusiphaga">B.</tp:taxon-name-part><tp:taxon-name-part taxon-name-part-type="species" reg="taiwanensis">taiwanensis</tp:taxon-name-part></tp:taxon-name></italic> (Muir, 1917); China (Fujian, Guizhou, Taiwan Provinces).</p><p><italic><tp:taxon-name><tp:taxon-name-part taxon-name-part-type="genus" reg="Bambusiphaga">B.</tp:taxon-name-part><tp:taxon-name-part taxon-name-part-type="species" reg="unispina">unispina</tp:taxon-name-part></tp:taxon-name></italic> Ramya &amp; Meshram, 2019; India (Himachal Pradesh).</p><p><italic><tp:taxon-name><tp:taxon-name-part taxon-name-part-type="genus" reg="Bambusiphaga">B.</tp:taxon-name-part><tp:taxon-name-part taxon-name-part-type="species" reg="ventroprocessa">ventroprocessa</tp:taxon-name-part></tp:taxon-name></italic> Li, Yang &amp; Chen, 2018; China (Hainan Province).</p><p><italic><tp:taxon-name><tp:taxon-name-part taxon-name-part-type="genus" reg="Bambusiphaga">B.</tp:taxon-name-part><tp:taxon-name-part taxon-name-part-type="species" reg="wangmoensis">wangmoensis</tp:taxon-name-part></tp:taxon-name></italic> Chen &amp; Li, 2000; China (Guizhou Province).</p><p><italic><tp:taxon-name><tp:taxon-name-part taxon-name-part-type="genus" reg="Bambusiphaga">B.</tp:taxon-name-part><tp:taxon-name-part taxon-name-part-type="species" reg="yangi">yangi</tp:taxon-name-part></tp:taxon-name></italic> Yang &amp; Chen, 2011; China (Yunnan Province).</p><p><italic><tp:taxon-name><tp:taxon-name-part taxon-name-part-type="genus" reg="Bambusiphaga">B.</tp:taxon-name-part><tp:taxon-name-part taxon-name-part-type="species" reg="yingjiangensis">yingjiangensis</tp:taxon-name-part></tp:taxon-name></italic> Li, Yang &amp; Chen, 2018; China (Yunnan Province).</p></sec></tp:treatment-sec><ref-list><ref id="B1"><mixed-citation xmlns:xlink="http://www.w3.org/1999/xlink" xlink:type="simple"><person-group><name name-style="western"><surname>Asche</surname><given-names>M</given-names></name></person-group> (<year>1983</year>) <article-title><italic><tp:taxon-name><tp:taxon-name-part taxon-name-part-type="genus">Bambusiphaga</tp:taxon-name-part><tp:taxon-name-part taxon-name-part-type="species">lynchi</tp:taxon-name-part></tp:taxon-name></italic> nov. spec., a new delphacid from northeastern Himalaya, and some contributions to the genus <italic><tp:taxon-name><tp:taxon-name-part taxon-name-part-type="genus">Bambusiphaga</tp:taxon-name-part></tp:taxon-name></italic> Huang &amp; Ding, 1979 (<tp:taxon-name><tp:taxon-name-part taxon-name-part-type="suborder">Homoptera</tp:taxon-name-part></tp:taxon-name><tp:taxon-name><tp:taxon-name-part taxon-name-part-type="suborder">Auchenorrhyncha</tp:taxon-name-part></tp:taxon-name><tp:taxon-name><tp:taxon-name-part taxon-name-part-type="infraorder">Fulgoromorpha</tp:taxon-name-part></tp:taxon-name><tp:taxon-name><tp:taxon-name-part taxon-name-part-type="family">Delphacidae</tp:taxon-name-part></tp:taxon-name>).</article-title><source>Marburger Entomologische Publikationen</source><volume>1</volume>: <fpage>197</fpage>–<lpage>210</lpage>.</mixed-citation></ref><ref id="B18"><mixed-citation xmlns:xlink="http://www.w3.org/1999/xlink" xlink:type="simple"><person-group><name name-style="western"><surname>Kuoh</surname><given-names>CL</given-names></name><name name-style="western"><surname>Ding</surname><given-names>JH</given-names></name><name name-style="western"><surname>Tian</surname><given-names>LX</given-names></name><name name-style="western"><surname>Huang</surname><given-names>CL</given-names></name></person-group> (<year>1983</year>) Economic insect fauna of China, Fasc. 27, <tp:taxon-name><tp:taxon-name-part taxon-name-part-type="suborder">Homoptera</tp:taxon-name-part></tp:taxon-name>: <tp:taxon-name><tp:taxon-name-part taxon-name-part-type="family">Delphacidae</tp:taxon-name-part></tp:taxon-name>. Beijing, China: Science Press.</mixed-citation></ref><ref id="B30"><mixed-citation xmlns:xlink="http://www.w3.org/1999/xlink" xlink:type="simple"><person-group><name name-style="western"><surname>Yang</surname><given-names>JT</given-names></name><name name-style="western"><surname>Yang</surname><given-names>CT</given-names></name></person-group> (<year>1986</year>) <article-title><tp:taxon-name><tp:taxon-name-part taxon-name-part-type="family">Delphacidae</tp:taxon-name-part></tp:taxon-name> of Taiwan (I). <tp:taxon-name><tp:taxon-name-part taxon-name-part-type="subfamily">Asiracinae</tp:taxon-name-part></tp:taxon-name> and the tribe <tp:taxon-name><tp:taxon-name-part taxon-name-part-type="tribe">Tropidocephalini</tp:taxon-name-part></tp:taxon-name> (<tp:taxon-name><tp:taxon-name-part taxon-name-part-type="suborder">Homoptera</tp:taxon-name-part></tp:taxon-name>: <tp:taxon-name><tp:taxon-name-part taxon-name-part-type="superfamily">Fulgoroidea</tp:taxon-name-part></tp:taxon-name>).</article-title><source>Taiwan Museum Special Publication</source><volume>6</volume>: <fpage>1</fpage>–<lpage>79</lpage>.</mixed-citation></ref><ref id="B28"><mixed-citation xmlns:xlink="http://www.w3.org/1999/xlink" xlink:type="simple"><person-group><name name-style="western"><surname>Wang</surname><given-names>JC</given-names></name><name name-style="western"><surname>Ding</surname><given-names>JH</given-names></name></person-group> (<year>1996</year>) <tp:taxon-name><tp:taxon-name-part taxon-name-part-type="family">Delphacidae</tp:taxon-name-part></tp:taxon-name> fauna of Gansu Province, China (<tp:taxon-name><tp:taxon-name-part taxon-name-part-type="suborder">Homoptera</tp:taxon-name-part></tp:taxon-name>: <tp:taxon-name><tp:taxon-name-part taxon-name-part-type="superfamily">Fulgoroidea</tp:taxon-name-part></tp:taxon-name>). Lanzhou, China: Gansu Science and Technology Press, 1–163.</mixed-citation></ref><ref id="B14"><mixed-citation xmlns:xlink="http://www.w3.org/1999/xlink" xlink:type="simple"><person-group><name name-style="western"><surname>Ding</surname><given-names>JH</given-names></name><name name-style="western"><surname>Zhou</surname><given-names>WX</given-names></name><name name-style="western"><surname>Huang</surname><given-names>BK</given-names></name></person-group> (<year>1999</year>) <tp:taxon-name><tp:taxon-name-part taxon-name-part-type="family">Delphacidae</tp:taxon-name-part></tp:taxon-name> of Fujian (<tp:taxon-name><tp:taxon-name-part taxon-name-part-type="suborder">Homoptera</tp:taxon-name-part></tp:taxon-name>: <tp:taxon-name><tp:taxon-name-part taxon-name-part-type="superfamily">Fulgoroidea</tp:taxon-name-part></tp:taxon-name>). In BK Huang (Ed) Fauna of insects in Fujian Province of China. Vol. 2. Fuzhou, China: Fujian Science and Technology Press, 432–464.</mixed-citation></ref><ref id="B11"><mixed-citation xmlns:xlink="http://www.w3.org/1999/xlink" xlink:type="simple"><person-group><name name-style="western"><surname>Ding</surname><given-names>JH</given-names></name></person-group> (<year>2006</year>) Fauna Sinica <tp:taxon-name><tp:taxon-name-part taxon-name-part-type="class">Insecta</tp:taxon-name-part></tp:taxon-name> Vol. 45. <tp:taxon-name><tp:taxon-name-part taxon-name-part-type="suborder">Homoptera</tp:taxon-name-part></tp:taxon-name><tp:taxon-name><tp:taxon-name-part taxon-name-part-type="family">Delphacidae</tp:taxon-name-part></tp:taxon-name>. Beijing, China: Science Press.</mixed-citation></ref><ref id="B6"><mixed-citation xmlns:xlink="http://www.w3.org/1999/xlink" xlink:type="simple"><person-group><name name-style="western"><surname>Chen</surname><given-names>XS</given-names></name><name name-style="western"><surname>Liang</surname><given-names>AP</given-names></name></person-group> (<year>2007</year>) <article-title>Revision of the Oriental genus <italic><tp:taxon-name><tp:taxon-name-part taxon-name-part-type="genus">Bambusiphaga</tp:taxon-name-part></tp:taxon-name></italic> Huang &amp; Ding (<tp:taxon-name><tp:taxon-name-part taxon-name-part-type="order">Hemiptera</tp:taxon-name-part></tp:taxon-name>: <tp:taxon-name><tp:taxon-name-part taxon-name-part-type="superfamily">Fulgoroidea</tp:taxon-name-part></tp:taxon-name>: <tp:taxon-name><tp:taxon-name-part taxon-name-part-type="family">Delphacidae</tp:taxon-name-part></tp:taxon-name>).</article-title><source>Zoological Studies</source><volume>46</volume>: <fpage>503</fpage>–<lpage>519</lpage>.</mixed-citation></ref><ref id="B15"><mixed-citation xmlns:xlink="http://www.w3.org/1999/xlink" xlink:type="simple"><person-group><name name-style="western"><surname>Hou</surname><given-names>XH</given-names></name><name name-style="western"><surname>Chen</surname><given-names>XS</given-names></name></person-group> (<year>2010</year>) <article-title>Oriental bamboo planthoppers: two new species of the genus <italic><tp:taxon-name><tp:taxon-name-part taxon-name-part-type="genus">Bambusiphaga</tp:taxon-name-part></tp:taxon-name></italic> (<tp:taxon-name><tp:taxon-name-part taxon-name-part-type="order">Hemiptera</tp:taxon-name-part></tp:taxon-name>: <tp:taxon-name><tp:taxon-name-part taxon-name-part-type="superfamily">Fulgoroidea</tp:taxon-name-part></tp:taxon-name>: <tp:taxon-name><tp:taxon-name-part taxon-name-part-type="family">Delphacidae</tp:taxon-name-part></tp:taxon-name>) from Hainan Island, China.</article-title><source>Florida Entomologist</source><volume>93</volume>: <fpage>391</fpage>–<lpage>397</lpage>. <ext-link xlink:href="10.1653/024.093.0311" ext-link-type="doi" xlink:type="simple">https://doi.org/10.1653/024.093.0311</ext-link></mixed-citation></ref><ref id="B29"><mixed-citation xmlns:xlink="http://www.w3.org/1999/xlink" xlink:type="simple"><person-group><name name-style="western"><surname>Yang</surname><given-names>L</given-names></name><name name-style="western"><surname>Chen</surname><given-names>XS</given-names></name></person-group> (<year>2011</year>) <article-title>The Oriental bamboo-feeding genus <italic><tp:taxon-name><tp:taxon-name-part taxon-name-part-type="genus">Bambusiphaga</tp:taxon-name-part></tp:taxon-name></italic> Huang &amp; Ding, 1979 (<tp:taxon-name><tp:taxon-name-part taxon-name-part-type="order">Hemiptera</tp:taxon-name-part></tp:taxon-name>: <tp:taxon-name><tp:taxon-name-part taxon-name-part-type="family">Delphacidae</tp:taxon-name-part></tp:taxon-name>: <tp:taxon-name><tp:taxon-name-part taxon-name-part-type="tribe">Tropidocephalini</tp:taxon-name-part></tp:taxon-name>): a checklist, a key to the species and descriptions of two new species.</article-title><source>Zootaxa</source><volume>2879</volume>: <fpage>50</fpage>–<lpage>59</lpage>. <ext-link xlink:href="10.11646/zootaxa.2879.1.5" ext-link-type="doi" xlink:type="simple">https://doi.org/10.11646/zootaxa.2879.1.5</ext-link></mixed-citation></ref><ref id="B21"><mixed-citation xmlns:xlink="http://www.w3.org/1999/xlink" xlink:type="simple"><person-group><name name-style="western"><surname>Li</surname><given-names>HX</given-names></name><name name-style="western"><surname>Yang</surname><given-names>L</given-names></name><name name-style="western"><surname>Chen</surname><given-names>XS</given-names></name></person-group> (<year>2018</year>) <article-title>Two new species of the bamboo-feeding planthopper genus <italic><tp:taxon-name><tp:taxon-name-part taxon-name-part-type="genus">Bambusiphaga</tp:taxon-name-part></tp:taxon-name></italic> Huang &amp; Ding from China (<tp:taxon-name><tp:taxon-name-part taxon-name-part-type="order">Hemiptera</tp:taxon-name-part></tp:taxon-name>, <tp:taxon-name><tp:taxon-name-part taxon-name-part-type="infraorder">Fulgoromorpha</tp:taxon-name-part></tp:taxon-name>, <tp:taxon-name><tp:taxon-name-part taxon-name-part-type="family">Delphacidae</tp:taxon-name-part></tp:taxon-name>).</article-title><source>ZooKeys</source><volume>735</volume>: <fpage>83</fpage>–<lpage>96</lpage>. <ext-link xlink:href="10.3897/zookeys.795.28036" ext-link-type="doi" xlink:type="simple">https://doi.org/10.3897/zookeys.795.28036</ext-link></mixed-citation></ref><ref id="B22"><mixed-citation xmlns:xlink="http://www.w3.org/1999/xlink" xlink:type="simple"><person-group><name name-style="western"><surname>Li</surname><given-names>HX</given-names></name><name name-style="western"><surname>Chen</surname><given-names>XS</given-names></name><name name-style="western"><surname>Yang</surname><given-names>L</given-names></name></person-group> (<year>2023</year>) <article-title>Three new species of the bamboo-feeding planthopper genus <italic><tp:taxon-name><tp:taxon-name-part taxon-name-part-type="genus">Bambusiphaga</tp:taxon-name-part></tp:taxon-name></italic> Huang &amp; Ding from China (<tp:taxon-name><tp:taxon-name-part taxon-name-part-type="order">Hemiptera</tp:taxon-name-part></tp:taxon-name>: <tp:taxon-name><tp:taxon-name-part taxon-name-part-type="superfamily">Fulgoroidea</tp:taxon-name-part></tp:taxon-name>: <tp:taxon-name><tp:taxon-name-part taxon-name-part-type="family">Delphacidae</tp:taxon-name-part></tp:taxon-name>).</article-title><source>European Journal of Taxonomy</source><volume>875</volume>: <fpage>142</fpage>–<lpage>158</lpage>. <ext-link xlink:href="10.5852/ejt.2023.875.2145" ext-link-type="doi" xlink:type="simple">https://doi.org/10.5852/ejt.2023.875.2145</ext-link></mixed-citation></ref></ref-list></tp:taxon-treatment>
