# Supplementary material for: ﻿Three new species of the genus Bambusiphaga Huang & Ding, 1979 (Hemiptera, Fulgoroidea, Delphacidae, Tropidocephalini) from China, with an updated checklist and key to species
Source: Zookeys. 2024 Nov 8;1217:291–307. doi: 10.3897/zookeys.1217.125780 (PMC11568410; doi:10.3897/zookeys.1217.125780)
Supplement: XML Treatment for Bambusiphaga caudospina [file zookeys.1217.125780-treatment2.xml]

<!DOCTYPE tp:taxon-treatment
  PUBLIC "-//TaxonX//DTD Taxonomic Treatment Publishing DTD v0 20100105//EN" "tax-treatment-NSO.dtd">
<tp:taxon-treatment xmlns:tp="http://www.plazi.org/taxpub"><tp:treatment-meta><kwd-group><label>Taxon classification</label><kwd>
              <named-content content-type="kingdom">Animalia</named-content>
            </kwd><kwd>
              <named-content content-type="order">Hemiptera</named-content>
            </kwd><kwd>
              <named-content content-type="family">Delphacidae</named-content>
            </kwd></kwd-group><mixed-citation publication-type="journal"><person-group><name><surname>Lv</surname><given-names>Sha-Sha</given-names></name><name><surname>Li</surname><given-names>Hong-Xing</given-names></name><name><surname>Yang</surname><given-names>Lin</given-names></name><name><surname>Zhang</surname><given-names>Yu-Bo</given-names></name><name><surname>Chen</surname><given-names>Xiang-Sheng</given-names></name></person-group><article-title>﻿Three new species of the genus <italic><tp:taxon-name><tp:taxon-name-part taxon-name-part-type="genus" reg="Bambusiphaga">Bambusiphaga</tp:taxon-name-part></tp:taxon-name></italic> Huang &amp; Ding, 1979 (<tp:taxon-name><tp:taxon-name-part taxon-name-part-type="order">Hemiptera</tp:taxon-name-part></tp:taxon-name>, <tp:taxon-name><tp:taxon-name-part taxon-name-part-type="superfamily">Fulgoroidea</tp:taxon-name-part></tp:taxon-name>, <tp:taxon-name><tp:taxon-name-part taxon-name-part-type="family">Delphacidae</tp:taxon-name-part></tp:taxon-name>, <tp:taxon-name><tp:taxon-name-part taxon-name-part-type="tribe">Tropidocephalini</tp:taxon-name-part></tp:taxon-name>) from China, with an updated checklist and key to species</article-title><source>Zookeys</source><day>08</day><month>11</month><year>2024</year><volume>1217</volume><fpage>291</fpage><lpage>307</lpage><pub-id pub-id-type="doi">10.3897/zookeys.1217.125780</pub-id></mixed-citation></tp:treatment-meta><tp:nomenclature><label>﻿</label><tp:taxon-name>
            <object-id xmlns:xlink="http://www.w3.org/1999/xlink" content-type="arpha" xlink:type="simple">68A0E358-7F51-55DF-A57A-1CD7C28171F4</object-id>
            <tp:taxon-name-part taxon-name-part-type="genus" reg="Bambusiphaga">Bambusiphaga</tp:taxon-name-part>
            <tp:taxon-name-part taxon-name-part-type="species" reg="caudospina">caudospina</tp:taxon-name-part>
            <object-id xmlns:xlink="http://www.w3.org/1999/xlink" content-type="zoobank" xlink:type="simple">https://zoobank.org/374EE33D-FD7B-4ED4-8736-4E84E8D058A3</object-id>
          </tp:taxon-name><tp:taxon-authority>Lv, Li &amp; Chen</tp:taxon-authority><tp:taxon-status xmlns:xlink="http://www.w3.org/1999/xlink" xlink:type="simple">sp. nov.</tp:taxon-status><xref ref-type="fig" rid="F1">Figs 1</xref><xref ref-type="fig" rid="F2">, 2</xref></tp:nomenclature><tp:treatment-sec sec-type="type material" id="SECID0ER6AG"><title>Type material.</title><p><bold><italic>Holotype</italic></bold>: China • ♂: Guizhou Province, Weining County, Xueshan Town; <named-content xmlns:xlink="http://www.w3.org/1999/xlink" content-type="dwc:verbatimCoordinates" xlink:type="simple"><named-content content-type="geo-json" specific-use="{&#34;type&#34;:&#34;Point&#34;,&#34;coordinates&#34;:[104.116667,27.066667]}" id="NCID0E66AG" xlink:type="simple">27°4'N, 104°7'E</named-content></named-content>; sweeping, 4 August 2023; Hong-Xing Li leg.; <abbrev xmlns:xlink="http://www.w3.org/1999/xlink" xlink:title="Institute of Entomology, Guizhou University" id="ABBRID0EEABG" xlink:type="simple">IEGU</abbrev>. <bold><italic>Paratypes</italic></bold>: China • 8 ♂♂, 12 ♀♀; Guizhou Province, Weining County, Xueshan Town; <named-content xmlns:xlink="http://www.w3.org/1999/xlink" content-type="dwc:verbatimCoordinates" xlink:type="simple"><named-content content-type="geo-json" specific-use="{&#34;type&#34;:&#34;Point&#34;,&#34;coordinates&#34;:[104.116667,27.066667]}" id="NCID0EOABG" xlink:type="simple">27°4'N, 104°7'E</named-content></named-content>; sweeping, 4 August 2023; Hong-Xing Li and Jie Wang leg.; <abbrev xmlns:xlink="http://www.w3.org/1999/xlink" xlink:title="Institute of Entomology, Guizhou University" id="ABBRID0ETABG" xlink:type="simple">IEGU</abbrev>.</p></tp:treatment-sec><tp:treatment-sec sec-type="diagnosis" id="SECID0EXABG"><title>Diagnosis.</title><p>The salient features of the new species include: vertex (Fig. <xref ref-type="fig" rid="F1">1A, C</xref>) light, without dark brown spots; lateral areas of pronotum (Fig. <xref ref-type="fig" rid="F1">1A, C</xref>) with dark brown markings; mesonotum (Fig. <xref ref-type="fig" rid="F1">1A, C</xref>) with dark brown markings; forewings (Fig. <xref ref-type="fig" rid="F1">1F</xref>) with one large black marking at basal 1/3; medioventral process of pygofer (Fig. <xref ref-type="fig" rid="F2">2C, F</xref>) forked near apical 1/2; dorsolateral margin of aedeagus (Fig. <xref ref-type="fig" rid="F2">2J</xref>) with three spinous processes at apical part, ventrolateral margin with four spinous processes of similar length. This species is similar to <italic><tp:taxon-name><tp:taxon-name-part taxon-name-part-type="genus" reg="Bambusiphaga">B.</tp:taxon-name-part><tp:taxon-name-part taxon-name-part-type="species" reg="maculata">maculata</tp:taxon-name-part></tp:taxon-name></italic> Chen &amp; Li, 2000, but differs from the latter in: (1) forewings MP<sub>1+2</sub> fully commingled (forewings MP<sub>1+2</sub> commingled at base in <italic><tp:taxon-name><tp:taxon-name-part taxon-name-part-type="genus" reg="Bambusiphaga">B.</tp:taxon-name-part><tp:taxon-name-part taxon-name-part-type="species" reg="maculata">maculata</tp:taxon-name-part></tp:taxon-name></italic>); (2) apical part of genital styles not forked (apical part of genital styles forked in <italic><tp:taxon-name><tp:taxon-name-part taxon-name-part-type="genus" reg="Bambusiphaga">B.</tp:taxon-name-part><tp:taxon-name-part taxon-name-part-type="species" reg="maculata">maculata</tp:taxon-name-part></tp:taxon-name></italic>); and (3) apical part of aedeagus with some spinous processes on both sides (apical part of aedeagus with some spinous processes on only one side in <italic><tp:taxon-name><tp:taxon-name-part taxon-name-part-type="genus" reg="Bambusiphaga">B.</tp:taxon-name-part><tp:taxon-name-part taxon-name-part-type="species" reg="maculata">maculata</tp:taxon-name-part></tp:taxon-name></italic>).</p><fig id="F1" position="float" orientation="portrait"><object-id xmlns:xlink="http://www.w3.org/1999/xlink" content-type="doi" xlink:type="simple">10.3897/zookeys.1217.125780.figure1</object-id><object-id xmlns:xlink="http://www.w3.org/1999/xlink" content-type="arpha" xlink:type="simple">90DAFBA1-8E01-5701-9F4B-5EC79DB8B0D9</object-id><label>Figure 1.</label><caption><p><italic><tp:taxon-name><tp:taxon-name-part taxon-name-part-type="genus" reg="Bambusiphaga">Bambusiphaga</tp:taxon-name-part><tp:taxon-name-part taxon-name-part-type="species" reg="caudospina">caudospina</tp:taxon-name-part></tp:taxon-name></italic> Lv, Li &amp; Chen, sp. nov., male <bold>A</bold> habitus, dorsal view <bold>B</bold> habitus, lateral view <bold>C</bold> head and thorax, dorsal view <bold>D</bold> head and thorax, lateral view <bold>E</bold> frons, ventral view <bold>F</bold> forewing.</p></caption><graphic xmlns:xlink="http://www.w3.org/1999/xlink" xlink:href="zookeys-1217-291_article-125780__-g001.jpg" position="float" orientation="portrait" xlink:type="simple" id="oo_1170241.jpg"><uri content-type="original_file" xlink:type="simple">https://binary.pensoft.net/fig/1170241</uri></graphic></fig><fig id="F2" position="float" orientation="portrait"><object-id xmlns:xlink="http://www.w3.org/1999/xlink" content-type="doi" xlink:type="simple">10.3897/zookeys.1217.125780.figure2</object-id><object-id xmlns:xlink="http://www.w3.org/1999/xlink" content-type="arpha" xlink:type="simple">960DDF5C-BDF2-5EF4-8EC0-32D298C58B78</object-id><label>Figure 2.</label><caption><p><italic><tp:taxon-name><tp:taxon-name-part taxon-name-part-type="genus" reg="Bambusiphaga">Bambusiphaga</tp:taxon-name-part><tp:taxon-name-part taxon-name-part-type="species" reg="caudospina">caudospina</tp:taxon-name-part></tp:taxon-name></italic> Lv, Li &amp; Chen, sp. nov., male <bold>A</bold> head and thorax, dorsal view <bold>B</bold> frons, ventral view <bold>C</bold> male genitalia, posterior view <bold>D</bold> anal segment, lateral view <bold>E</bold> pygofer, lateral view <bold>F</bold> medioventral process of pygofer, posterior view <bold>G</bold> genital style, posterior view <bold>H</bold> left genital style, lateral view <bold>I</bold> right genital style, lateral view <bold>J</bold> aedeagus, lateral view. Scale bars: 0.5 <abbrev xmlns:xlink="http://www.w3.org/1999/xlink" xlink:title="millimeters" id="ABBRID0EQFBG" xlink:type="simple">mm</abbrev> (<bold>A, B</bold>); 0.2 <abbrev xmlns:xlink="http://www.w3.org/1999/xlink" xlink:title="millimeters" id="ABBRID0EWFBG" xlink:type="simple">mm</abbrev> (<bold>C–J</bold>).</p></caption><graphic xmlns:xlink="http://www.w3.org/1999/xlink" xlink:href="zookeys-1217-291_article-125780__-g002.jpg" position="float" orientation="portrait" xlink:type="simple" id="oo_1170242.jpg"><uri content-type="original_file" xlink:type="simple">https://binary.pensoft.net/fig/1170242</uri></graphic></fig></tp:treatment-sec><tp:treatment-sec sec-type="description" id="SECID0EBGBG"><title>Description.</title><p><bold><italic>Measurements</italic>.</bold> Total length: male 4.6–4.9 <abbrev xmlns:xlink="http://www.w3.org/1999/xlink" xlink:title="millimeters" id="ABBRID0EMGBG" xlink:type="simple">mm</abbrev> (<italic>N</italic> = 9), female 5.0–5.3 <abbrev xmlns:xlink="http://www.w3.org/1999/xlink" xlink:title="millimeters" id="ABBRID0ESGBG" xlink:type="simple">mm</abbrev> (<italic>N</italic> = 12).</p><p><bold><italic>Coloration</italic>.</bold> General color yellowish-white to black (Fig. <xref ref-type="fig" rid="F1">1A–F</xref>). Vertex and frons yellowish-white, rostrum blackish-brown at apex. First segment of antennae yellowish-white at dorsal and ventral sides, lateral sides dark brown, second segment yellowish-white. Eyes reddish-brown. Pronotum yellowish-white, outer sides of lateral carinae with black broad stripes, inner sides with two dark brown round spots. Mesonotum black, lateral margins yellowish-brown, apex of scutellum opalescent. Outer part of tegula black brown, inner part yellowish-white. Forewings milky-white, hyaline, basal 1/3 with a dark brown, wide transverse marking. Legs yellowish-white, except coxae of fore and median legs dark brown.</p><p><bold><italic>Head and thorax</italic>.</bold> Vertex (Figs <xref ref-type="fig" rid="F1">1C</xref>, <xref ref-type="fig" rid="F2">2A</xref>) shorter in middle line than wide at base (1: 1.11), width at apex narrower than at base (1: 1.19), middle part of anterior margin convex, lateral margins widened towards the end, lateral and submedian carinae distinct, Y-shaped carina indistinct. Frons (Figs <xref ref-type="fig" rid="F1">1E</xref>, <xref ref-type="fig" rid="F2">2B</xref>) longer in middle line than wide at widest portion (about 2.12: 1), widest at apex, median carina simple. Base of postclypeus (Figs <xref ref-type="fig" rid="F1">1E</xref>, <xref ref-type="fig" rid="F2">2B</xref>) as wide as apex of frons. Antennae (Figs <xref ref-type="fig" rid="F1">1E</xref>, <xref ref-type="fig" rid="F2">2B</xref>) with first segment longer than wide, shorter than second segment (1: 3.33). Pronotum (Figs <xref ref-type="fig" rid="F1">1C</xref>, <xref ref-type="fig" rid="F2">2A</xref>) longer than vertex in midline (1.14: 1). Mesonotum (Figs <xref ref-type="fig" rid="F1">1C</xref>, <xref ref-type="fig" rid="F2">2A</xref>) longer than 1.17 times pronotum and vertex combined. Forewings (Fig. <xref ref-type="fig" rid="F1">1F</xref>) slender, longer than maximal width (2.81: 1).</p><p><bold><italic>Male genitalia</italic>.</bold> Pygofer ventral margin distinctly longer than dorsal margin in lateral view (Fig. <xref ref-type="fig" rid="F2">2E</xref>), in posterior view (Fig. <xref ref-type="fig" rid="F2">2C</xref>) with opening longer than wide, ventral margin with long medioventral process, forked near apical 1/2, right branch longer than left one. Anal segment (Fig. <xref ref-type="fig" rid="F2">2C, D</xref>) ring-like, with a thick and long anal process at left lateroapical angle, taper the end and bend to the right. Genital styles (Fig. <xref ref-type="fig" rid="F2">2G–I</xref>) moderately long, wide at base, tapering at the end, in posterior view asymmetrical, in lateral view apex truncated. Aedeagus (Fig. <xref ref-type="fig" rid="F2">2J</xref>) with phallobase, phallus tubular, basal part thick, apical part thin, ventrally curved at basal 1/3; dorsolateral margin of apical part with three spinous processes, inner one much longer than the other two, ventrolateral margin with four spinous processes of similar length; gonopore located at apex of phallus, node-like; phallobase slender and long, arched medially.</p></tp:treatment-sec><tp:treatment-sec sec-type="host" id="SECID0EZJBG"><title>Host plant.</title><p>Bamboo.</p></tp:treatment-sec><tp:treatment-sec sec-type="distribution" id="SECID0E5JBG"><title>Distribution.</title><p>China (Guizhou Province).</p></tp:treatment-sec><tp:treatment-sec sec-type="etymology" id="SECID0EDKBG"><title>Etymology.</title><p>The species name is a combination of the Latin word “<italic>caudo</italic>-” and “<italic>spina</italic>”, referring to apical part of aedeagus with spinous processes.</p></tp:treatment-sec></tp:taxon-treatment>
