# Supplementary material for: ﻿Three new species of the genus Bambusiphaga Huang & Ding, 1979 (Hemiptera, Fulgoroidea, Delphacidae, Tropidocephalini) from China, with an updated checklist and key to species
Source: Zookeys. 2024 Nov 8;1217:291–307. doi: 10.3897/zookeys.1217.125780 (PMC11568410; doi:10.3897/zookeys.1217.125780)
Supplement: XML Treatment for Bambusiphaga laterospina [file zookeys.1217.125780-treatment3.xml]

<!DOCTYPE tp:taxon-treatment
  PUBLIC "-//TaxonX//DTD Taxonomic Treatment Publishing DTD v0 20100105//EN" "tax-treatment-NSO.dtd">
<tp:taxon-treatment xmlns:tp="http://www.plazi.org/taxpub"><tp:treatment-meta><kwd-group><label>Taxon classification</label><kwd>
              <named-content content-type="kingdom">Animalia</named-content>
            </kwd><kwd>
              <named-content content-type="order">Hemiptera</named-content>
            </kwd><kwd>
              <named-content content-type="family">Delphacidae</named-content>
            </kwd></kwd-group><mixed-citation publication-type="journal"><person-group><name><surname>Lv</surname><given-names>Sha-Sha</given-names></name><name><surname>Li</surname><given-names>Hong-Xing</given-names></name><name><surname>Yang</surname><given-names>Lin</given-names></name><name><surname>Zhang</surname><given-names>Yu-Bo</given-names></name><name><surname>Chen</surname><given-names>Xiang-Sheng</given-names></name></person-group><article-title>﻿Three new species of the genus <italic><tp:taxon-name><tp:taxon-name-part taxon-name-part-type="genus" reg="Bambusiphaga">Bambusiphaga</tp:taxon-name-part></tp:taxon-name></italic> Huang &amp; Ding, 1979 (<tp:taxon-name><tp:taxon-name-part taxon-name-part-type="order">Hemiptera</tp:taxon-name-part></tp:taxon-name>, <tp:taxon-name><tp:taxon-name-part taxon-name-part-type="superfamily">Fulgoroidea</tp:taxon-name-part></tp:taxon-name>, <tp:taxon-name><tp:taxon-name-part taxon-name-part-type="family">Delphacidae</tp:taxon-name-part></tp:taxon-name>, <tp:taxon-name><tp:taxon-name-part taxon-name-part-type="tribe">Tropidocephalini</tp:taxon-name-part></tp:taxon-name>) from China, with an updated checklist and key to species</article-title><source>Zookeys</source><day>08</day><month>11</month><year>2024</year><volume>1217</volume><fpage>291</fpage><lpage>307</lpage><pub-id pub-id-type="doi">10.3897/zookeys.1217.125780</pub-id></mixed-citation></tp:treatment-meta><tp:nomenclature><label>﻿</label><tp:taxon-name>
            <object-id xmlns:xlink="http://www.w3.org/1999/xlink" content-type="arpha" xlink:type="simple">81CAF63D-12F2-5A6D-83C6-EE027AB77ED4</object-id>
            <tp:taxon-name-part taxon-name-part-type="genus" reg="Bambusiphaga">Bambusiphaga</tp:taxon-name-part>
            <tp:taxon-name-part taxon-name-part-type="species" reg="laterospina">laterospina</tp:taxon-name-part>
            <object-id xmlns:xlink="http://www.w3.org/1999/xlink" content-type="zoobank" xlink:type="simple">https://zoobank.org/077D3B46-9854-4474-B64E-C8DE09459674</object-id>
          </tp:taxon-name><tp:taxon-authority>Lv, Li &amp; Chen</tp:taxon-authority><tp:taxon-status xmlns:xlink="http://www.w3.org/1999/xlink" xlink:type="simple">sp. nov.</tp:taxon-status><xref ref-type="fig" rid="F3">Figs 3</xref><xref ref-type="fig" rid="F4">, 4</xref></tp:nomenclature><tp:treatment-sec sec-type="type material" id="SECID0E6LBG"><title>Type material.</title><p><bold><italic>Holotype</italic></bold>: China • ♂; Yunnan Province, Lushui City; <named-content xmlns:xlink="http://www.w3.org/1999/xlink" content-type="dwc:verbatimCoordinates" xlink:type="simple"><named-content content-type="geo-json" specific-use="{&#34;type&#34;:&#34;Point&#34;,&#34;coordinates&#34;:[98.900000,25.833333]}" id="NCID0ENMBG" xlink:type="simple">25°50'N, 98°54'E</named-content></named-content>; sweeping, 8 August 2023; Yong-Jin Sui and Feng-E Li leg.; <abbrev xmlns:xlink="http://www.w3.org/1999/xlink" xlink:title="Institute of Entomology, Guizhou University" id="ABBRID0ESMBG" xlink:type="simple">IEGU</abbrev>. <bold><italic>Paratypes</italic></bold>: China • 13 ♂♂, 6 ♀♀; same collection data as for holotype; <abbrev xmlns:xlink="http://www.w3.org/1999/xlink" xlink:title="Institute of Entomology, Guizhou University" id="ABBRID0EZMBG" xlink:type="simple">IEGU</abbrev>.</p></tp:treatment-sec><tp:treatment-sec sec-type="diagnosis" id="SECID0E4MBG"><title>Diagnosis.</title><p>The salient features of the new species include: vertex (Fig. <xref ref-type="fig" rid="F3">3A, C</xref>) light, without dark brown spots; lateral areas of pronotum (Fig. <xref ref-type="fig" rid="F3">3A, C</xref>) with dark brown markings; mesonotum (Fig. <xref ref-type="fig" rid="F3">3A, C</xref>) with dark brown markings; forewings (Fig. <xref ref-type="fig" rid="F3">3F</xref>) with basal ⅓ black; pygofer (Fig. <xref ref-type="fig" rid="F4">4C, D</xref>) with long medioventral and lateroventral processes; inner margin of genital styles (Fig. <xref ref-type="fig" rid="F4">4C, G</xref>) with a toothed process at middle part; apical part of aedeagus (Fig. <xref ref-type="fig" rid="F4">4H</xref>) with two slender spinous processes. This species is similar to <italic><tp:taxon-name><tp:taxon-name-part taxon-name-part-type="genus" reg="Bambusiphaga">B.</tp:taxon-name-part><tp:taxon-name-part taxon-name-part-type="species" reg="taibaishana">taibaishana</tp:taxon-name-part></tp:taxon-name></italic> Qin, 2012, but differs from the latter in: (1) outer part of tegula black brown, inner part yellowish-white (tegula black brown in <italic><tp:taxon-name><tp:taxon-name-part taxon-name-part-type="genus" reg="Bambusiphaga">B.</tp:taxon-name-part><tp:taxon-name-part taxon-name-part-type="species" reg="taibaishana">taibaishana</tp:taxon-name-part></tp:taxon-name></italic>); (2) pygofer with a pair long medioventral and a lateroventral processes (pygofer with a short medioventral process, without lateroventral process in <italic><tp:taxon-name><tp:taxon-name-part taxon-name-part-type="genus" reg="Bambusiphaga">B.</tp:taxon-name-part><tp:taxon-name-part taxon-name-part-type="species" reg="taibaishana">taibaishana</tp:taxon-name-part></tp:taxon-name></italic>); and (3) inner margin of genital styles with a toothed process at middle part (genital styles without process at middle part in <italic><tp:taxon-name><tp:taxon-name-part taxon-name-part-type="genus" reg="Bambusiphaga">B.</tp:taxon-name-part><tp:taxon-name-part taxon-name-part-type="species" reg="taibaishana">taibaishana</tp:taxon-name-part></tp:taxon-name></italic>).</p><fig id="F3" position="float" orientation="portrait"><object-id xmlns:xlink="http://www.w3.org/1999/xlink" content-type="doi" xlink:type="simple">10.3897/zookeys.1217.125780.figure3</object-id><object-id xmlns:xlink="http://www.w3.org/1999/xlink" content-type="arpha" xlink:type="simple">0BA7D7E5-909D-5BDB-ADCE-686D89256308</object-id><label>Figure 3.</label><caption><p><italic><tp:taxon-name><tp:taxon-name-part taxon-name-part-type="genus" reg="Bambusiphaga">Bambusiphaga</tp:taxon-name-part><tp:taxon-name-part taxon-name-part-type="species" reg="laterospina">laterospina</tp:taxon-name-part></tp:taxon-name></italic> Lv, Li &amp; Chen, sp. nov., male <bold>A</bold> habitus, dorsal view <bold>B</bold> habitus, lateral view <bold>C</bold> head and thorax, dorsal view <bold>D</bold> head and thorax, lateral view <bold>E</bold> frons, ventral view <bold>F</bold> forewing.</p></caption><graphic xmlns:xlink="http://www.w3.org/1999/xlink" xlink:href="zookeys-1217-291_article-125780__-g003.jpg" position="float" orientation="portrait" xlink:type="simple" id="oo_1170243.jpg"><uri content-type="original_file" xlink:type="simple">https://binary.pensoft.net/fig/1170243</uri></graphic></fig><fig id="F4" position="float" orientation="portrait"><object-id xmlns:xlink="http://www.w3.org/1999/xlink" content-type="doi" xlink:type="simple">10.3897/zookeys.1217.125780.figure4</object-id><object-id xmlns:xlink="http://www.w3.org/1999/xlink" content-type="arpha" xlink:type="simple">51ABDCCD-C087-5AC5-82BC-9EFF4F719AFE</object-id><label>Figure 4.</label><caption><p><italic><tp:taxon-name><tp:taxon-name-part taxon-name-part-type="genus" reg="Bambusiphaga">Bambusiphaga</tp:taxon-name-part><tp:taxon-name-part taxon-name-part-type="species" reg="laterospina">laterospina</tp:taxon-name-part></tp:taxon-name></italic> Lv, Li &amp; Chen, sp. nov., male <bold>A</bold> head and thorax, dorsal view <bold>B</bold> frons, ventral view <bold>C</bold> male genitalia, posterior view <bold>D</bold> male genitalia, lateral view <bold>E</bold> anal segment, posterior view <bold>F</bold> pygofer, posterior view <bold>G</bold> genital style, posterior view <bold>H</bold> aedeagus, lateral view. Scale bars: 0.5 <abbrev xmlns:xlink="http://www.w3.org/1999/xlink" xlink:title="millimeters" id="ABBRID0ESRBG" xlink:type="simple">mm</abbrev> (<bold>A, B</bold>); 0.2 <abbrev xmlns:xlink="http://www.w3.org/1999/xlink" xlink:title="millimeters" id="ABBRID0EYRBG" xlink:type="simple">mm</abbrev> (<bold>C–H</bold>).</p></caption><graphic xmlns:xlink="http://www.w3.org/1999/xlink" xlink:href="zookeys-1217-291_article-125780__-g004.jpg" position="float" orientation="portrait" xlink:type="simple" id="oo_1170244.jpg"><uri content-type="original_file" xlink:type="simple">https://binary.pensoft.net/fig/1170244</uri></graphic></fig></tp:treatment-sec><tp:treatment-sec sec-type="description" id="SECID0EDSBG"><title>Description.</title><p><bold><italic>Measurements</italic>.</bold> Total length: male 4.7–4.9 <abbrev xmlns:xlink="http://www.w3.org/1999/xlink" xlink:title="millimeters" id="ABBRID0EOSBG" xlink:type="simple">mm</abbrev> (<italic>N</italic> = 14), female 4.9–5.1 <abbrev xmlns:xlink="http://www.w3.org/1999/xlink" xlink:title="millimeters" id="ABBRID0EUSBG" xlink:type="simple">mm</abbrev> (<italic>N</italic> = 6).</p><p><bold><italic>Coloration</italic>.</bold> General color yellowish-white to black (Fig. <xref ref-type="fig" rid="F3">3A–F</xref>). Vertex, frons and clypeus yellowish-white. Genae dark brown at base, yellowish-white at apex. Eyes and ocelli reddish-brown. First segment of antennae yellowish-white except for dorsal side dark brown. Pronotum with lateral carinae yellowish-white at inner side, with two dark brown triangular spots, outer side black. Mesonotum black, lateral margins yellow, apex of scutellum yellowish-white. Outer part of tegula black brown, inner part yellowish-white. Forewings pale yellowish-white, hyaline, blackish-brown at basal 1/3. Legs yellowish-white, except coxae of fore and median legs dark brown.</p><p><bold><italic>Head and thorax</italic>.</bold> Vertex (Figs <xref ref-type="fig" rid="F3">3C</xref>, <xref ref-type="fig" rid="F4">4A</xref>) shorter in middle line than wide at base (0.90: 1), width at apex narrower than at base (0.82: 1), middle part of anterior margin convex, lateral margins widened towards the end, lateral and submedian carinae distinct, Y-shaped carina distinct. Frons (Figs <xref ref-type="fig" rid="F3">3E</xref>, <xref ref-type="fig" rid="F4">4B</xref>) longer in middle line than wide at widest portion (about 2.80: 1), widest at apex, median carina simple. Base of postclypeus (Figs <xref ref-type="fig" rid="F3">3E</xref>, <xref ref-type="fig" rid="F4">4B</xref>) as wide as apex of frons. Antennae (Figs <xref ref-type="fig" rid="F3">3E</xref>, <xref ref-type="fig" rid="F4">4B</xref>) with first segment longer than wide, shorter than second segment (1: 2.0). Pronotum (Figs <xref ref-type="fig" rid="F3">3C</xref>, <xref ref-type="fig" rid="F4">4A</xref>) equal in length to vertex in midline (1.14: 1). Mesonotum (Figs <xref ref-type="fig" rid="F3">3C</xref>, <xref ref-type="fig" rid="F4">4A</xref>) longer than 2.08 times pronotum and vertex combined. Forewings (Fig. <xref ref-type="fig" rid="F3">3F</xref>) slender, longer than maximal width (2.57: 1).</p><p><bold><italic>Male genitalia</italic>.</bold> Pygofer ventral margin longer than dorsal margin in lateral view (Fig. <xref ref-type="fig" rid="F4">4D</xref>), in posterior view (Fig. <xref ref-type="fig" rid="F4">4C</xref>) with opening longer than wide, ventral margin with long medioventral process, forked near apical 1/2, lateral margins each with a lateroventral process. Anal segment (Fig. <xref ref-type="fig" rid="F4">4C–E</xref>) ring-like, with a thick and long anal process at left lateroapical angle, taper the end. Genital styles (Fig. <xref ref-type="fig" rid="F4">4C, D, G</xref>) moderately long, hogged, wide at base, tapering at the end, inner margin with a toothed process near the middle. Aedeagus (Fig. <xref ref-type="fig" rid="F4">4H</xref>) with phallobase, phallus tubular, curved ventrally, basal part thick, apical part thin, apical part with two slender spinous processes; gonopore located at apex of phallus; phallobase slender and long, arched near basal 1/3.</p></tp:treatment-sec><tp:treatment-sec sec-type="host" id="SECID0E2VBG"><title>Host plant.</title><p>Bamboo.</p></tp:treatment-sec><tp:treatment-sec sec-type="distribution" id="SECID0EAWBG"><title>Distribution.</title><p>China (Yunnan Province).</p></tp:treatment-sec><tp:treatment-sec sec-type="etymology" id="SECID0EFWBG"><title>Etymology.</title><p>The species name is a combination of the Latin word “<italic>latero</italic>-” and “<italic>spina</italic>”, referring to lateral margins of pygofer, each with a lateroventral process.</p></tp:treatment-sec></tp:taxon-treatment>
