# Supplementary material for: ﻿Three new species of the genus Bambusiphaga Huang & Ding, 1979 (Hemiptera, Fulgoroidea, Delphacidae, Tropidocephalini) from China, with an updated checklist and key to species
Source: Zookeys. 2024 Nov 8;1217:291–307. doi: 10.3897/zookeys.1217.125780 (PMC11568410; doi:10.3897/zookeys.1217.125780)
Supplement: XML Treatment for Bambusiphaga striola [file zookeys.1217.125780-treatment4.xml]

<!DOCTYPE tp:taxon-treatment
  PUBLIC "-//TaxonX//DTD Taxonomic Treatment Publishing DTD v0 20100105//EN" "tax-treatment-NSO.dtd">
<tp:taxon-treatment xmlns:tp="http://www.plazi.org/taxpub"><tp:treatment-meta><kwd-group><label>Taxon classification</label><kwd>
              <named-content content-type="kingdom">Animalia</named-content>
            </kwd><kwd>
              <named-content content-type="order">Hemiptera</named-content>
            </kwd><kwd>
              <named-content content-type="family">Delphacidae</named-content>
            </kwd></kwd-group><mixed-citation publication-type="journal"><person-group><name><surname>Lv</surname><given-names>Sha-Sha</given-names></name><name><surname>Li</surname><given-names>Hong-Xing</given-names></name><name><surname>Yang</surname><given-names>Lin</given-names></name><name><surname>Zhang</surname><given-names>Yu-Bo</given-names></name><name><surname>Chen</surname><given-names>Xiang-Sheng</given-names></name></person-group><article-title>﻿Three new species of the genus <italic><tp:taxon-name><tp:taxon-name-part taxon-name-part-type="genus" reg="Bambusiphaga">Bambusiphaga</tp:taxon-name-part></tp:taxon-name></italic> Huang &amp; Ding, 1979 (<tp:taxon-name><tp:taxon-name-part taxon-name-part-type="order">Hemiptera</tp:taxon-name-part></tp:taxon-name>, <tp:taxon-name><tp:taxon-name-part taxon-name-part-type="superfamily">Fulgoroidea</tp:taxon-name-part></tp:taxon-name>, <tp:taxon-name><tp:taxon-name-part taxon-name-part-type="family">Delphacidae</tp:taxon-name-part></tp:taxon-name>, <tp:taxon-name><tp:taxon-name-part taxon-name-part-type="tribe">Tropidocephalini</tp:taxon-name-part></tp:taxon-name>) from China, with an updated checklist and key to species</article-title><source>Zookeys</source><day>08</day><month>11</month><year>2024</year><volume>1217</volume><fpage>291</fpage><lpage>307</lpage><pub-id pub-id-type="doi">10.3897/zookeys.1217.125780</pub-id></mixed-citation></tp:treatment-meta><tp:nomenclature><label>﻿</label><tp:taxon-name>
            <object-id xmlns:xlink="http://www.w3.org/1999/xlink" content-type="arpha" xlink:type="simple">110713BA-358F-5C26-AF2A-FAE47751398F</object-id>
            <tp:taxon-name-part taxon-name-part-type="genus" reg="Bambusiphaga">Bambusiphaga</tp:taxon-name-part>
            <tp:taxon-name-part taxon-name-part-type="species" reg="striola">striola</tp:taxon-name-part>
            <object-id xmlns:xlink="http://www.w3.org/1999/xlink" content-type="zoobank" xlink:type="simple">https://zoobank.org/4C51A91E-4402-4A2A-B7C2-BD3564D53DA3</object-id>
          </tp:taxon-name><tp:taxon-authority>Lv, Li &amp; Chen</tp:taxon-authority><tp:taxon-status xmlns:xlink="http://www.w3.org/1999/xlink" xlink:type="simple">sp. nov.</tp:taxon-status><xref ref-type="fig" rid="F5">Figs 5</xref><xref ref-type="fig" rid="F6">, 6</xref></tp:nomenclature><tp:treatment-sec sec-type="type material" id="SECID0EBYBG"><title>Type material.</title><p><bold><italic>Holotype</italic></bold>: China • ♂; Tibet Province, Milin County, Milin Town; <named-content xmlns:xlink="http://www.w3.org/1999/xlink" content-type="dwc:verbatimCoordinates" xlink:type="simple"><named-content content-type="geo-json" specific-use="{&#34;type&#34;:&#34;Point&#34;,&#34;coordinates&#34;:[94.216667,29.216667]}" id="NCID0EPYBG" xlink:type="simple">29°13'N, 94°13'E</named-content></named-content>; sweeping, 22 August 2022; Yong-Jin Sui leg.; <abbrev xmlns:xlink="http://www.w3.org/1999/xlink" xlink:title="Institute of Entomology, Guizhou University" id="ABBRID0EUYBG" xlink:type="simple">IEGU</abbrev>. <bold><italic>Paratypes</italic></bold>: China • 13 ♂♂, 15 ♀♀; same collection data as for holotype; <abbrev xmlns:xlink="http://www.w3.org/1999/xlink" xlink:title="Institute of Entomology, Guizhou University" id="ABBRID0E2YBG" xlink:type="simple">IEGU</abbrev>.</p></tp:treatment-sec><tp:treatment-sec sec-type="diagnosis" id="SECID0E6YBG"><title>Diagnosis.</title><p>The salient features of the new species include: vertex (Fig. <xref ref-type="fig" rid="F5">5A, C</xref>) brownish-black, basal compartment milky-white; tegula (Fig. <xref ref-type="fig" rid="F5">5A, C</xref>) milky-white; forewings (Fig. <xref ref-type="fig" rid="F5">5F</xref>) with a dark brown longitudinal band from anterior margin of basal part to posterior margin of apical part along the CuP and MP; pygofer (Fig. <xref ref-type="fig" rid="F6">6C, G</xref>) with a pair of medioventral processes; anal segment (Fig. <xref ref-type="fig" rid="F6">6C, E</xref>) with the process distinctly divided into 3 processes at apex; apical part of aedeagus (Fig. <xref ref-type="fig" rid="F6">6J</xref>) with two unciform processes, basal and middle parts each with a dentate processes. This species is similar to <italic><tp:taxon-name><tp:taxon-name-part taxon-name-part-type="genus" reg="Bambusiphaga">B.</tp:taxon-name-part><tp:taxon-name-part taxon-name-part-type="species" reg="pianmaensis">pianmaensis</tp:taxon-name-part></tp:taxon-name></italic> Chen &amp; Liang, 2007, but differs from the latter in: (1) posterior margin of pronotum milky-white at middle part (posterior margin of pronotum blackish-brown at middle part in <italic><tp:taxon-name><tp:taxon-name-part taxon-name-part-type="genus" reg="Bambusiphaga">B.</tp:taxon-name-part><tp:taxon-name-part taxon-name-part-type="species" reg="pianmaensis">pianmaensis</tp:taxon-name-part></tp:taxon-name></italic>); (2) apical part of anal segment divided into 3 processes at apex (apical part of anal segment divided into 2 processes at apex in <italic><tp:taxon-name><tp:taxon-name-part taxon-name-part-type="genus" reg="Bambusiphaga">B.</tp:taxon-name-part><tp:taxon-name-part taxon-name-part-type="species" reg="pianmaensis">pianmaensis</tp:taxon-name-part></tp:taxon-name></italic>); and (3) basal and middle parts of aedeagus each with a dentate process (basal and middle parts of aedeagus without a dentate process in <italic><tp:taxon-name><tp:taxon-name-part taxon-name-part-type="genus" reg="Bambusiphaga">B.</tp:taxon-name-part><tp:taxon-name-part taxon-name-part-type="species" reg="pianmaensis">pianmaensis</tp:taxon-name-part></tp:taxon-name></italic>).</p><fig id="F5" position="float" orientation="portrait"><object-id xmlns:xlink="http://www.w3.org/1999/xlink" content-type="doi" xlink:type="simple">10.3897/zookeys.1217.125780.figure5</object-id><object-id xmlns:xlink="http://www.w3.org/1999/xlink" content-type="arpha" xlink:type="simple">CEA06D5E-12BC-5F0F-9F0A-519B5541344E</object-id><label>Figure 5.</label><caption><p><italic><tp:taxon-name><tp:taxon-name-part taxon-name-part-type="genus" reg="Bambusiphaga">Bambusiphaga</tp:taxon-name-part><tp:taxon-name-part taxon-name-part-type="species" reg="striola">striola</tp:taxon-name-part></tp:taxon-name></italic> Lv, Li &amp; Chen, sp. nov., male <bold>A</bold> habitus, dorsal view <bold>B</bold> habitus, lateral view <bold>C</bold> head and thorax, dorsal view <bold>D</bold> head and thorax, lateral view <bold>E</bold> frons, ventral view <bold>F</bold> forewing.</p></caption><graphic xmlns:xlink="http://www.w3.org/1999/xlink" xlink:href="zookeys-1217-291_article-125780__-g005.jpg" position="float" orientation="portrait" xlink:type="simple" id="oo_1170245.jpg"><uri content-type="original_file" xlink:type="simple">https://binary.pensoft.net/fig/1170245</uri></graphic></fig><fig id="F6" position="float" orientation="portrait"><object-id xmlns:xlink="http://www.w3.org/1999/xlink" content-type="doi" xlink:type="simple">10.3897/zookeys.1217.125780.figure6</object-id><object-id xmlns:xlink="http://www.w3.org/1999/xlink" content-type="arpha" xlink:type="simple">20B1D1FF-0745-5BEC-913D-0A03FF38C672</object-id><label>Figure 6.</label><caption><p><italic><tp:taxon-name><tp:taxon-name-part taxon-name-part-type="genus" reg="Bambusiphaga">Bambusiphaga</tp:taxon-name-part><tp:taxon-name-part taxon-name-part-type="species" reg="striola">striola</tp:taxon-name-part></tp:taxon-name></italic> Lv, Li &amp; Chen, sp. nov., male <bold>A</bold> head and thorax, dorsal view <bold>B</bold> frons, ventral view <bold>C</bold> male genitalia, posterior view <bold>D</bold> male genitalia, lateral view <bold>E</bold> anal segment, posterior view <bold>F</bold> anal segment, lateral view <bold>G</bold> pygofer, posterior view <bold>H</bold> genital style, posterior view <bold>I</bold> genital style, lateral view <bold>J</bold> aedeagus, lateral view. Scale bars: 0.5 <abbrev xmlns:xlink="http://www.w3.org/1999/xlink" xlink:title="millimeters" id="ABBRID0EU4BG" xlink:type="simple">mm</abbrev> (<bold>A, B</bold>); 0.2 <abbrev xmlns:xlink="http://www.w3.org/1999/xlink" xlink:title="millimeters" id="ABBRID0E14BG" xlink:type="simple">mm</abbrev> (<bold>C–J</bold>).</p></caption><graphic xmlns:xlink="http://www.w3.org/1999/xlink" xlink:href="zookeys-1217-291_article-125780__-g006.jpg" position="float" orientation="portrait" xlink:type="simple" id="oo_1170246.jpg"><uri content-type="original_file" xlink:type="simple">https://binary.pensoft.net/fig/1170246</uri></graphic></fig></tp:treatment-sec><tp:treatment-sec sec-type="description" id="SECID0EF5BG"><title>Description.</title><p><bold><italic>Measurements</italic>.</bold> Total length: male 4.8–5.0 <abbrev xmlns:xlink="http://www.w3.org/1999/xlink" xlink:title="millimeters" id="ABBRID0EQ5BG" xlink:type="simple">mm</abbrev> (<italic>N</italic> = 14), female 5.3–5.6 <abbrev xmlns:xlink="http://www.w3.org/1999/xlink" xlink:title="millimeters" id="ABBRID0EW5BG" xlink:type="simple">mm</abbrev> (<italic>N</italic> = 15).</p><p><bold><italic>Coloration</italic>.</bold> General color milky-white to dark brown (Fig. <xref ref-type="fig" rid="F5">5A–F</xref>). Vertex blackish-brown, basal compartment milky-white. Frons milky-white, basal part with two blackish-brown spots. Clypeus milky-white. Genae basal 1/4 dark brown, rest milky-white. Antennae light brown. Pronotum with lateral carinae yellowish-white at inner side, with two dark brown spots, outer side black, lateral margins yellowish-white. Mesonotum pale yellowish-brown, lateral sides with two blackish-brown spots, lateral margins yellow, apex of scutellum yellowish-white. Tegula milky-white. Forewings translucent, with a dark brown longitudinal band from anterior margin of basal part to posterior margin of apical part along CuP and MP. Legs yellowish-white, except coxae of fore and median legs dark brown.</p><p><bold><italic>Head and thorax</italic>.</bold> Vertex (Figs <xref ref-type="fig" rid="F5">5C</xref>, <xref ref-type="fig" rid="F6">6A</xref>) shorter in middle line than wide at base (1: 1.30), width at apex narrower than at base (1: 1.31), middle part of anterior margin convex, lateral margins widened towards the end, lateral and submedian carinae distinct, Y-shaped carina indistinct. Frons (Figs <xref ref-type="fig" rid="F5">5E</xref>, <xref ref-type="fig" rid="F6">6B</xref>) longer in middle line than wide at widest portion (about 2.06: 1), widest at apex, median carina simple. Base of postclypeus (Figs <xref ref-type="fig" rid="F5">5E</xref>, <xref ref-type="fig" rid="F6">6B</xref>) as wide as apex of frons. Antennae (Figs <xref ref-type="fig" rid="F5">5E</xref>, <xref ref-type="fig" rid="F6">6B</xref>) with first segment longer than wide, shorter than second segment (1: 2.41). Pronotum (Figs <xref ref-type="fig" rid="F5">5C</xref>, <xref ref-type="fig" rid="F6">6A</xref>) nearly equal in length to vertex in midline (1.10: 1). Mesonotum (Figs <xref ref-type="fig" rid="F5">5C</xref>, <xref ref-type="fig" rid="F6">6A</xref>) longer than 1.40 times pronotum and vertex combined. Forewings (Fig. <xref ref-type="fig" rid="F5">5F</xref>) slender, longer than maximal width (3.41: 1).</p><p><bold><italic>Male genitalia</italic>.</bold> Pygofer ventral margin longer than dorsal margin in lateral view (Fig. <xref ref-type="fig" rid="F6">6D</xref>), ventral margin slightly concave, posterior margin convex medially, in posterior view (Fig. <xref ref-type="fig" rid="F6">6C</xref>) with opening longer than wide, oval, ventral margin with a relatively short medioventral process, forked medially. Anal segment (Fig. <xref ref-type="fig" rid="F6">6C–F</xref>) ring-like, with a thick and long anal process at left lateroapical angle, taper the end, distinctly divided into 3 processes at apex. Genital styles (Fig. <xref ref-type="fig" rid="F6">6C, D, H–I</xref>) short, hogged, apical part pointed, curved inward. Aedeagus (Fig. <xref ref-type="fig" rid="F6">6J</xref>) with phallobase, phallus tubular, basal part thick, curved ventrally in the middle, basal and middle parts each with a dentate process, apical part with two unciform spinous processes; gonopore located at apex of phallus; phallobase slender and long, curved at apex.</p></tp:treatment-sec><tp:treatment-sec sec-type="host" id="SECID0E5BAI"><title>Host plant.</title><p>Bamboo.</p></tp:treatment-sec><tp:treatment-sec sec-type="distribution" id="SECID0EDCAI"><title>Distribution.</title><p>China (Tibet Province).</p></tp:treatment-sec><tp:treatment-sec sec-type="etymology" id="SECID0EICAI"><title>Etymology.</title><p>The species name is derived from the Latin word “<italic><tp:taxon-name><tp:taxon-name-part taxon-name-part-type="genus" reg="Bambusiphaga"/><tp:taxon-name-part taxon-name-part-type="species" reg="striola">striola</tp:taxon-name-part></tp:taxon-name></italic>”, referring to forewing with a dark brown stripe.</p></tp:treatment-sec></tp:taxon-treatment>
